# Supplementary material for: Social Value Induction and Cooperation in the Centipede Game
Source: PLoS One. 2016 Mar 24;11(3):e0152352. doi: 10.1371/journal.pone.0152352 (PMC4806875; doi:10.1371/journal.pone.0152352)
Supplement: S1 File — (XLSX) [file pone.0152352.s001.xlsx]

## Sheet: data set 1
PNo	SesNo	Age	Gender	Player	Station	Condition	TB1_EP	TB2_EP	TB3_EP	TB4_EP	MeanExit	s1	s2	s3	s4	s5	s6	s7	s8	s9	s10	s11	s12	s13	s14	s15	s16	s17	s18	s19	s20	Exit1YN	Exit2YN	Exit3YN	Exit4YN	Exit5YN	Exit6YN	Exit7YN	Exit8YN	Exit9YN	Exit10YN	Exit11YN	Exit12YN	Exit13YN	Exit14YN	Exit15YN	Exit16YN	Exit17YN	Exit18YN
1	1	20	female	Player1	P1	competitive	5.2	5.6	5	4.4	5.05	4	5	7	4	6	5	6	5	6	6	5	5	5	4	6	4	5	4	5	4	Did not stop the sequence	Stopped the sequence	Stopped the sequence	Did not stop the sequence	Did not stop the sequence	Stopped the sequence	Did not stop the sequence	Stopped the sequence	Did not stop the sequence	Did not stop the sequence	Stopped the sequence	Stopped the sequence	Stopped the sequence	Did not stop the sequence	Did not stop the sequence	Did not stop the sequence	Stopped the sequence	Did not stop the sequence
2	1	21	female	Player1	P2	competitive	5.6	5.4	4.2	3.2	4.6	5	7	5	6	5	5	6	5	6	5	5	5	4	4	3	3	3	3	3	4	Stopped the sequence	Stopped the sequence	Stopped the sequence	Did not stop the sequence	Stopped the sequence	Stopped the sequence	Did not stop the sequence	Stopped the sequence	Did not stop the sequence	Stopped the sequence	Stopped the sequence	Stopped the sequence	Did not stop the sequence	Did not stop the sequence	Stopped the sequence	Stopped the sequence	Stopped the sequence	Stopped the sequence
3	1	21	female	Player1	P3	competitive	4	5	4.2	3.8	4.25	1	3	6	5	5	5	4	5	5	6	5	4	4	3	5	5	2	3	5	4	Stopped the sequence	Stopped the sequence	Did not stop the sequence	Stopped the sequence	Stopped the sequence	Stopped the sequence	Did not stop the sequence	Stopped the sequence	Stopped the sequence	Did not stop the sequence	Stopped the sequence	Did not stop the sequence	Did not stop the sequence	Stopped the sequence	Stopped the sequence	Stopped the sequence	Did not stop the sequence	Stopped the sequence
4	1	30	male	Player1	P4	competitive	4.6	5.8	6	5.2	5.4	4	3	6	6	4	5	6	7	7	4	9	6	4	6	5	6	4	7	4	5	Did not stop the sequence	Stopped the sequence	Did not stop the sequence	Did not stop the sequence	Did not stop the sequence	Stopped the sequence	Did not stop the sequence	Stopped the sequence	Stopped the sequence	Did not stop the sequence	Did not stop the sequence	Did not stop the sequence	Did not stop the sequence	Did not stop the sequence	Stopped the sequence	Did not stop the sequence	Did not stop the sequence	Stopped the sequence
5	1	26	male	Player1	P5	competitive	5.6	5.4	5.4	5	5.35	7	6	5	5	5	7	6	4	5	5	5	4	5	7	6	5	5	4	5	6	Stopped the sequence	Did not stop the sequence	Stopped the sequence	Stopped the sequence	Stopped the sequence	Stopped the sequence	Did not stop the sequence	Did not stop the sequence	Stopped the sequence	Stopped the sequence	Stopped the sequence	Did not stop the sequence	Stopped the sequence	Stopped the sequence	Did not stop the sequence	Stopped the sequence	Stopped the sequence	Did not stop the sequence
6	1	21	male	Player 2	Q1	competitive	5.6	6	5	4.8	5.35	4	7	6	6	5	7	6	5	6	6	5	5	5	4	6	6	5	3	5	5	Stopped the sequence	Did not stop the sequence	Stopped the sequence	Stopped the sequence	Did not stop the sequence	Did not stop the sequence	Stopped the sequence	Did not stop the sequence	Stopped the sequence	Stopped the sequence	Did not stop the sequence	Did not stop the sequence	Did not stop the sequence	Stopped the sequence	Stopped the sequence	Stopped the sequence	Did not stop the sequence	Did not stop the sequence
7	1	19	male	Player 2	Q2	competitive	5	5.6	5.2	4.2	5	5	3	6	5	6	5	6	7	5	5	5	5	4	6	6	5	3	3	4	6	Did not stop the sequence	Did not stop the sequence	Stopped the sequence	Did not stop the sequence	Stopped the sequence	Did not stop the sequence	Stopped the sequence	Did not stop the sequence	Did not stop the sequence	Did not stop the sequence	Did not stop the sequence	Did not stop the sequence	Stopped the sequence	Stopped the sequence	Stopped the sequence	Did not stop the sequence	Did not stop the sequence	Did not stop the sequence
8	1	23	male	Player 2	Q3	competitive	3.6	5.6	5.4	4	4.65	1	3	5	4	5	5	6	4	7	6	9	4	4	7	3	4	2	7	3	4	Did not stop the sequence	Did not stop the sequence	Did not stop the sequence	Stopped the sequence	Did not stop the sequence	Did not stop the sequence	Stopped the sequence	Stopped the sequence	Did not stop the sequence	Stopped the sequence	Did not stop the sequence	Stopped the sequence	Stopped the sequence	Did not stop the sequence	Did not stop the sequence	Stopped the sequence	Stopped the sequence	Did not stop the sequence
9	1	20	male	Player 2	Q4	competitive	5.6	5	4.8	4	4.85	4	6	7	6	5	5	6	5	5	4	5	6	4	4	5	3	4	4	5	4	Stopped the sequence	Stopped the sequence	Did not stop the sequence	Stopped the sequence	Did not stop the sequence	Did not stop the sequence	Stopped the sequence	Did not stop the sequence	Did not stop the sequence	Stopped the sequence	Did not stop the sequence	Stopped the sequence	Stopped the sequence	Stopped the sequence	Did not stop the sequence	Did not stop the sequence	Stopped the sequence	Stopped the sequence
10	1	21	female	Player 2	Q5	competitive	5.2	5	4.6	4.4	4.8	7	5	5	5	4	5	4	5	6	5	5	4	5	4	5	5	5	4	4	4	Did not stop the sequence	Did not stop the sequence	Did not stop the sequence	Did not stop the sequence	Stopped the sequence	Did not stop the sequence	Stopped the sequence	Did not stop the sequence	Stopped the sequence	Did not stop the sequence	Did not stop the sequence	Stopped the sequence	Did not stop the sequence	Stopped the sequence	Did not stop the sequence	Did not stop the sequence	Did not stop the sequence	Stopped the sequence
41	2	20	female	Player1	P1	competitive	6.8	5	6.4	5.6	5.95	8	5	8	5	8	5	6	3	4	7	7	7	6	5	7	6	5	6	5	6	Did not stop the sequence	Stopped the sequence	Did not stop the sequence	Stopped the sequence	Did not stop the sequence	Stopped the sequence	Did not stop the sequence	Stopped the sequence	Did not stop the sequence	Stopped the sequence	Stopped the sequence	Stopped the sequence	Did not stop the sequence	Stopped the sequence	Stopped the sequence	Did not stop the sequence	Stopped the sequence	Did not stop the sequence
42	2	19	female	Player1	P2	competitive	5.6	6.6	6.4	5.8	6.1	4	5	6	7	6	6	5	7	9	6	7	6	7	6	6	5	6	5	6	7	Did not stop the sequence	Stopped the sequence	Did not stop the sequence	Stopped the sequence	Did not stop the sequence	Did not stop the sequence	Stopped the sequence	Stopped the sequence	Did not stop the sequence	Did not stop the sequence	Stopped the sequence	Did not stop the sequence	Stopped the sequence	Did not stop the sequence	Did not stop the sequence	Stopped the sequence	Did not stop the sequence	Stopped the sequence
43	2	21	female	Player1	P3	competitive	6.8	5.2	4.8	5.6	5.6	7	7	7	6	7	6	5	5	5	5	6	5	3	5	5	7	6	5	5	5	Stopped the sequence	Stopped the sequence	Stopped the sequence	Did not stop the sequence	Stopped the sequence	Did not stop the sequence	Stopped the sequence	Stopped the sequence	Stopped the sequence	Stopped the sequence	Did not stop the sequence	Stopped the sequence	Stopped the sequence	Stopped the sequence	Stopped the sequence	Stopped the sequence	Did not stop the sequence	Stopped the sequence
44	2	19	female	Player1	P4	competitive	5.6	6	5.4	4.8	5.45	7	6	5	4	6	5	8	7	5	5	6	5	5	5	6	5	5	5	5	4	Stopped the sequence	Did not stop the sequence	Stopped the sequence	Did not stop the sequence	Did not stop the sequence	Stopped the sequence	Did not stop the sequence	Stopped the sequence	Stopped the sequence	Stopped the sequence	Did not stop the sequence	Stopped the sequence	Stopped the sequence	Stopped the sequence	Did not stop the sequence	Stopped the sequence	Stopped the sequence	Stopped the sequence
45	2	20	female	Player1	P5	competitive	5.8	5.8	5.8	5.4	5.7	6	5	7	5	6	5	7	5	6	6	6	5	6	5	7	6	5	6	5	5	Did not stop the sequence	Stopped the sequence	Stopped the sequence	Stopped the sequence	Did not stop the sequence	Stopped the sequence	Stopped the sequence	Stopped the sequence	Did not stop the sequence	Did not stop the sequence	Did not stop the sequence	Stopped the sequence	Did not stop the sequence	Stopped the sequence	Stopped the sequence	Did not stop the sequence	Stopped the sequence	Did not stop the sequence
46	2	19	female	Player 2	Q1	competitive	6	6	6	5.2	5.8	8	5	7	4	6	5	8	3	9	5	7	5	6	5	7	7	5	5	5	4	Stopped the sequence	Did not stop the sequence	Did not stop the sequence	Stopped the sequence	Stopped the sequence	Did not stop the sequence	Stopped the sequence	Did not stop the sequence	Did not stop the sequence	Did not stop the sequence	Did not stop the sequence	Did not stop the sequence	Stopped the sequence	Did not stop the sequence	Did not stop the sequence	Did not stop the sequence	Did not stop the sequence	Did not stop the sequence
47	2	20	female	Player 2	Q2	competitive	5.8	5.8	6	5.2	5.7	4	7	5	5	8	5	7	7	5	5	6	5	7	5	7	5	6	5	5	5	Stopped the sequence	Did not stop the sequence	Did not stop the sequence	Did not stop the sequence	Stopped the sequence	Did not stop the sequence	Did not stop the sequence	Did not stop the sequence	Did not stop the sequence	Did not stop the sequence	Stopped the sequence	Did not stop the sequence	Did not stop the sequence	Did not stop the sequence	Did not stop the sequence	Did not stop the sequence	Stopped the sequence	Did not stop the sequence
48	2	21	female	Player 2	Q3	competitive	6.2	5.6	5.4	5.8	5.75	7	6	7	5	6	6	6	5	5	6	6	7	3	5	6	6	6	5	6	6	Did not stop the sequence	Stopped the sequence	Did not stop the sequence	Did not stop the sequence	Stopped the sequence	Stopped the sequence	Stopped the sequence	Did not stop the sequence	Did not stop the sequence	Stopped the sequence	Stopped the sequence	Did not stop the sequence	Did not stop the sequence	Did not stop the sequence	Stopped the sequence	Stopped the sequence	Stopped the sequence	Did not stop the sequence
49	2	19	female	Player 2	Q4	competitive	6.8	6.2	5.4	5.8	6.05	7	5	8	7	7	6	5	7	6	7	6	6	5	5	5	6	5	6	5	7	Did not stop the sequence	Did not stop the sequence	Stopped the sequence	Did not stop the sequence	Did not stop the sequence	Stopped the sequence	Did not stop the sequence	Did not stop the sequence	Stopped the sequence	Did not stop the sequence	Stopped the sequence	Stopped the sequence	Did not stop the sequence	Did not stop the sequence	Did not stop the sequence	Stopped the sequence	Did not stop the sequence	Stopped the sequence
50	2	34	female	Player 2	Q5	competitive	5.8	5	6	5.2	5.5	6	5	6	6	6	5	5	5	4	6	7	5	6	6	6	5	5	6	5	5	Stopped the sequence	Did not stop the sequence	Stopped the sequence	Stopped the sequence	Stopped the sequence	Did not stop the sequence	Did not stop the sequence	Did not stop the sequence	Stopped the sequence	Stopped the sequence	Did not stop the sequence	Did not stop the sequence	Stopped the sequence	Stopped the sequence	Stopped the sequence	Did not stop the sequence	Did not stop the sequence	Stopped the sequence
51	3	19	female	Player1	P1	neutral	5	5	4.8	4.8	4.9	5	5	5	5	5	5	5	5	5	5	5	5	5	4	5	5	5	5	4	5	Stopped the sequence	Stopped the sequence	Stopped the sequence	Stopped the sequence	Stopped the sequence	Stopped the sequence	Stopped the sequence	Stopped the sequence	Stopped the sequence	Stopped the sequence	Stopped the sequence	Stopped the sequence	Stopped the sequence	Did not stop the sequence	Stopped the sequence	Stopped the sequence	Stopped the sequence	Stopped the sequence
52	3	21	female	Player1	P2	neutral	4.6	5.6	4.4	5.8	5.1	6	5	5	6	1	6	6	5	6	5	5	4	6	1	6	5	7	6	7	4	Did not stop the sequence	Stopped the sequence	Stopped the sequence	Did not stop the sequence	Stopped the sequence	Did not stop the sequence	Did not stop the sequence	Stopped the sequence	Did not stop the sequence	Stopped the sequence	Stopped the sequence	Did not stop the sequence	Did not stop the sequence	Stopped the sequence	Did not stop the sequence	Stopped the sequence	Stopped the sequence	Did not stop the sequence
53	3	19	female	Player1	P3	neutral	5.6	5	4.8	3.2	4.65	5	6	6	5	6	5	5	5	5	5	5	5	5	5	4	5	2	1	3	5	Stopped the sequence	Did not stop the sequence	Did not stop the sequence	Stopped the sequence	Did not stop the sequence	Stopped the sequence	Stopped the sequence	Stopped the sequence	Stopped the sequence	Stopped the sequence	Stopped the sequence	Stopped the sequence	Stopped the sequence	Stopped the sequence	Did not stop the sequence	Stopped the sequence	Did not stop the sequence	Stopped the sequence
54	3	19	female	Player1	P4	neutral	5.4	5.8	6	5	5.55	7	4	7	6	3	7	8	6	3	5	7	6	5	5	7	6	4	5	5	5	Stopped the sequence	Did not stop the sequence	Stopped the sequence	Did not stop the sequence	Stopped the sequence	Stopped the sequence	Did not stop the sequence	Did not stop the sequence	Stopped the sequence	Stopped the sequence	Stopped the sequence	Did not stop the sequence	Stopped the sequence	Stopped the sequence	Stopped the sequence	Did not stop the sequence	Did not stop the sequence	Stopped the sequence
55	3	20	female	Player1	P5	neutral	6	6.6	3.6	4.2	5.1	9	6	6	3	6	5	7	9	6	6	5	2	3	4	4	3	5	4	3	6	Did not stop the sequence	Did not stop the sequence	Did not stop the sequence	Stopped the sequence	Did not stop the sequence	Stopped the sequence	Stopped the sequence	Did not stop the sequence	Did not stop the sequence	Did not stop the sequence	Stopped the sequence	Did not stop the sequence	Stopped the sequence	Did not stop the sequence	Did not stop the sequence	Stopped the sequence	Stopped the sequence	Did not stop the sequence
56	3	18	male	Player 2	Q1	neutral	5.6	5.8	5	4.8	5.3	5	5	6	6	6	5	8	5	6	5	5	6	5	5	4	5	5	6	3	5	Did not stop the sequence	Did not stop the sequence	Stopped the sequence	Stopped the sequence	Stopped the sequence	Did not stop the sequence	Stopped the sequence	Did not stop the sequence	Stopped the sequence	Did not stop the sequence	Did not stop the sequence	Stopped the sequence	Did not stop the sequence	Did not stop the sequence	Stopped the sequence	Did not stop the sequence	Did not stop the sequence	Stopped the sequence
57	3	19	female	Player 2	Q2	neutral	5.4	5.4	4.6	4.8	5.05	6	6	7	3	5	5	7	5	5	5	5	2	6	5	5	6	7	1	4	6	Stopped the sequence	Stopped the sequence	Did not stop the sequence	Did not stop the sequence	Did not stop the sequence	Did not stop the sequence	Did not stop the sequence	Did not stop the sequence	Did not stop the sequence	Did not stop the sequence	Did not stop the sequence	Stopped the sequence	Stopped the sequence	Did not stop the sequence	Did not stop the sequence	Stopped the sequence	Did not stop the sequence	Did not stop the sequence
58	3	19	female	Player 2	Q3	neutral	4.2	5	5.4	4.4	4.75	5	4	6	5	1	6	5	5	3	6	7	5	5	4	6	3	2	5	7	5	Did not stop the sequence	Stopped the sequence	Stopped the sequence	Did not stop the sequence	Did not stop the sequence	Stopped the sequence	Did not stop the sequence	Did not stop the sequence	Did not stop the sequence	Stopped the sequence	Did not stop the sequence	Did not stop the sequence	Did not stop the sequence	Stopped the sequence	Stopped the sequence	Did not stop the sequence	Stopped the sequence	Did not stop the sequence
59	3	20	male	Player 2	Q4	neutral	6	5.6	4.4	4	5	7	6	5	6	6	5	6	6	6	5	5	4	5	4	4	5	4	4	3	4	Did not stop the sequence	Stopped the sequence	Did not stop the sequence	Stopped the sequence	Stopped the sequence	Did not stop the sequence	Stopped the sequence	Stopped the sequence	Stopped the sequence	Did not stop the sequence	Did not stop the sequence	Stopped the sequence	Did not stop the sequence	Stopped the sequence	Stopped the sequence	Did not stop the sequence	Stopped the sequence	Stopped the sequence
60	3	20	male	Player 2	Q5	neutral	5.4	6.2	4.2	5	5.2	9	5	5	5	3	7	5	9	5	5	5	5	3	1	7	5	5	5	5	5	Did not stop the sequence	Did not stop the sequence	Did not stop the sequence	Did not stop the sequence	Did not stop the sequence	Did not stop the sequence	Did not stop the sequence	Did not stop the sequence	Did not stop the sequence	Did not stop the sequence	Did not stop the sequence	Did not stop the sequence	Did not stop the sequence	Did not stop the sequence	Did not stop the sequence	Did not stop the sequence	Did not stop the sequence	Did not stop the sequence
61	4	22	female	Player 2	Q5	cooperative	6.2	5.4	5.6	5.6	5.7	5	9	7	5	5	7	5	3	6	6	7	5	5	5	6	6	5	6	6	5	Did not stop the sequence	Did not stop the sequence	Did not stop the sequence	Did not stop the sequence	Did not stop the sequence	Did not stop the sequence	Did not stop the sequence	Did not stop the sequence	Stopped the sequence	Stopped the sequence	Did not stop the sequence	Did not stop the sequence	Did not stop the sequence	Did not stop the sequence	Stopped the sequence	Stopped the sequence	Did not stop the sequence	Stopped the sequence
62	4	20	male	Player 2	Q4	cooperative	5	5.8	6.6	6.6	6	1	3	8	8	5	5	6	5	5	8	7	7	7	7	5	9	5	7	5	7	Did not stop the sequence	Did not stop the sequence	Stopped the sequence	Stopped the sequence	Did not stop the sequence	Did not stop the sequence	Stopped the sequence	Did not stop the sequence	Did not stop the sequence	Stopped the sequence	Did not stop the sequence	Did not stop the sequence	Did not stop the sequence	Did not stop the sequence	Did not stop the sequence	Did not stop the sequence	Did not stop the sequence	Did not stop the sequence
63	4	18	male	Player 2	Q3	cooperative	6.2	7.4	6.2	6.6	6.6	5	3	7	9	7	9	9	5	7	7	5	9	5	5	7	7	5	7	5	9	Did not stop the sequence	Did not stop the sequence	Did not stop the sequence	Did not stop the sequence	Did not stop the sequence	Did not stop the sequence	Did not stop the sequence	Did not stop the sequence	Did not stop the sequence	Did not stop the sequence	Did not stop the sequence	Did not stop the sequence	Did not stop the sequence	Did not stop the sequence	Did not stop the sequence	Did not stop the sequence	Did not stop the sequence	Did not stop the sequence
64	4	20	female	Player 2	Q2	cooperative	5.4	5	4.6	4.2	4.8	5	7	5	6	4	6	4	6	5	4	4	4	6	5	4	4	5	4	4	4	Did not stop the sequence	Did not stop the sequence	Did not stop the sequence	Stopped the sequence	Stopped the sequence	Stopped the sequence	Stopped the sequence	Stopped the sequence	Did not stop the sequence	Stopped the sequence	Stopped the sequence	Stopped the sequence	Stopped the sequence	Did not stop the sequence	Stopped the sequence	Stopped the sequence	Did not stop the sequence	Stopped the sequence
65	4	18	female	Player 2	Q1	cooperative	5.8	5.2	5.4	5.4	5.45	8	7	6	4	4	4	4	7	5	6	5	6	6	5	5	5	6	6	5	5	Stopped the sequence	Did not stop the sequence	Stopped the sequence	Stopped the sequence	Stopped the sequence	Stopped the sequence	Stopped the sequence	Did not stop the sequence	Did not stop the sequence	Stopped the sequence	Did not stop the sequence	Stopped the sequence	Stopped the sequence	Did not stop the sequence	Did not stop the sequence	Did not stop the sequence	Stopped the sequence	Stopped the sequence
66	4	20	female	Player1	P5	cooperative	5	4.6	5.2	5.6	5.1	5	3	7	6	4	4	4	3	5	7	7	4	5	5	5	7	5	7	5	4	Stopped the sequence	Stopped the sequence	Stopped the sequence	Did not stop the sequence	Did not stop the sequence	Did not stop the sequence	Did not stop the sequence	Stopped the sequence	Stopped the sequence	Stopped the sequence	Stopped the sequence	Did not stop the sequence	Stopped the sequence	Stopped the sequence	Stopped the sequence	Stopped the sequence	Stopped the sequence	Stopped the sequence
67	4	20	female	Player1	P4	cooperative	3.6	5.4	5.8	5.4	5.05	1	3	5	4	5	7	4	5	7	4	5	6	7	5	6	4	5	7	6	5	Stopped the sequence	Stopped the sequence	Stopped the sequence	Did not stop the sequence	Stopped the sequence	Stopped the sequence	Did not stop the sequence	Stopped the sequence	Stopped the sequence	Did not stop the sequence	Stopped the sequence	Did not stop the sequence	Stopped the sequence	Stopped the sequence	Did not stop the sequence	Did not stop the sequence	Stopped the sequence	Stopped the sequence
68	4	20	female	Player1	P3	cooperative	5.6	5.2	4.8	4.8	5.1	5	7	6	5	5	5	5	5	5	6	4	5	5	5	5	5	5	4	5	5	Stopped the sequence	Stopped the sequence	Did not stop the sequence	Stopped the sequence	Stopped the sequence	Stopped the sequence	Stopped the sequence	Stopped the sequence	Stopped the sequence	Did not stop the sequence	Did not stop the sequence	Stopped the sequence	Stopped the sequence	Stopped the sequence	Stopped the sequence	Stopped the sequence	Stopped the sequence	Did not stop the sequence
69	4	18	female	Player1	P2	cooperative	6.8	6.4	6	5.8	6.25	5	7	7	8	7	9	6	6	5	6	5	7	6	5	7	6	5	6	5	7	Stopped the sequence	Stopped the sequence	Stopped the sequence	Did not stop the sequence	Stopped the sequence	Did not stop the sequence	Did not stop the sequence	Did not stop the sequence	Stopped the sequence	Did not stop the sequence	Stopped the sequence	Stopped the sequence	Did not stop the sequence	Stopped the sequence	Stopped the sequence	Did not stop the sequence	Stopped the sequence	Did not stop the sequence
70	4	21	female	Player1	P1	cooperative	7.6	7.2	6.6	6.8	7.05	8	9	8	9	4	6	9	7	6	8	7	9	6	7	4	9	6	6	4	9	Did not stop the sequence	Did not stop the sequence	Did not stop the sequence	Did not stop the sequence	Did not stop the sequence	Did not stop the sequence	Did not stop the sequence	Stopped the sequence	Did not stop the sequence	Did not stop the sequence	Stopped the sequence	Did not stop the sequence	Did not stop the sequence	Stopped the sequence	Did not stop the sequence	Did not stop the sequence	Did not stop the sequence	Did not stop the sequence
101	5	18	female	Player1	P5	neutral	5.2	4.4	5	4	4.65	1	6	6	7	6	2	4	5	6	5	6	7	6	4	2	4	4	3	4	5	Stopped the sequence	Did not stop the sequence	Did not stop the sequence	Stopped the sequence	Did not stop the sequence	Did not stop the sequence	Did not stop the sequence	Stopped the sequence	Did not stop the sequence	Stopped the sequence	Did not stop the sequence	Stopped the sequence	Did not stop the sequence	Did not stop the sequence	Did not stop the sequence	Did not stop the sequence	Did not stop the sequence	Stopped the sequence
102	5	20	female	Player1	P4	neutral	4.6	6.4	4.8	5	5.2	5	8	4	2	4	3	7	7	8	7	6	2	3	7	6	7	4	5	4	5	Stopped the sequence	Did not stop the sequence	Did not stop the sequence	Did not stop the sequence	Did not stop the sequence	Stopped the sequence	Stopped the sequence	Stopped the sequence	Did not stop the sequence	Stopped the sequence	Did not stop the sequence	Did not stop the sequence	Stopped the sequence	Stopped the sequence	Did not stop the sequence	Stopped the sequence	Did not stop the sequence	Stopped the sequence
103	5	18	female	Player1	P3	neutral	4.2	3.8	4.8	3.6	4.1	6	4	3	3	5	6	3	4	3	3	5	6	5	3	5	5	4	3	3	3	Did not stop the sequence	Did not stop the sequence	Stopped the sequence	Stopped the sequence	Stopped the sequence	Did not stop the sequence	Stopped the sequence	Did not stop the sequence	Stopped the sequence	Stopped the sequence	Stopped the sequence	Did not stop the sequence	Stopped the sequence	Stopped the sequence	Stopped the sequence	Stopped the sequence	Did not stop the sequence	Stopped the sequence
104	5	19	male	Player1	P2	neutral	4.8	4.6	5.4	5.4	5.05	3	2	6	7	6	5	5	4	2	7	2	7	7	6	5	7	7	5	4	4	Stopped the sequence	Did not stop the sequence	Did not stop the sequence	Stopped the sequence	Did not stop the sequence	Stopped the sequence	Stopped the sequence	Did not stop the sequence	Did not stop the sequence	Stopped the sequence	Did not stop the sequence	Stopped the sequence	Stopped the sequence	Did not stop the sequence	Stopped the sequence	Stopped the sequence	Stopped the sequence	Stopped the sequence
105	5	18	female	Player1	P1	neutral	5.4	4.4	5	3.8	4.65	6	5	6	5	5	5	5	5	4	3	5	5	5	5	5	5	2	3	5	4	Did not stop the sequence	Stopped the sequence	Did not stop the sequence	Stopped the sequence	Stopped the sequence	Stopped the sequence	Stopped the sequence	Stopped the sequence	Did not stop the sequence	Stopped the sequence	Stopped the sequence	Stopped the sequence	Stopped the sequence	Stopped the sequence	Stopped the sequence	Stopped the sequence	Did not stop the sequence	Stopped the sequence
106	5	18	female	Player 2	Q5	neutral	3.8	4.4	5.8	4.2	4.55	1	5	6	3	4	3	3	5	4	7	5	6	6	6	6	7	4	3	4	3	Did not stop the sequence	Did not stop the sequence	Stopped the sequence	Did not stop the sequence	Stopped the sequence	Did not stop the sequence	Did not stop the sequence	Did not stop the sequence	Stopped the sequence	Did not stop the sequence	Did not stop the sequence	Stopped the sequence	Stopped the sequence	Stopped the sequence	Stopped the sequence	Did not stop the sequence	Stopped the sequence	Did not stop the sequence
107	5	18	male	Player 2	Q4	neutral	5.8	5.4	5.2	3.8	5.05	5	6	6	7	5	6	5	7	6	3	6	7	3	5	5	5	4	3	3	4	Did not stop the sequence	Stopped the sequence	Stopped the sequence	Did not stop the sequence	Did not stop the sequence	Stopped the sequence	Did not stop the sequence	Did not stop the sequence	Stopped the sequence	Did not stop the sequence	Stopped the sequence	Did not stop the sequence	Did not stop the sequence	Did not stop the sequence	Did not stop the sequence	Did not stop the sequence	Stopped the sequence	Did not stop the sequence
108	5	19	female	Player 2	Q3	neutral	6.2	5.4	5	4.2	5.2	6	8	6	5	6	5	5	4	8	5	6	5	5	4	5	4	4	5	4	4	Stopped the sequence	Stopped the sequence	Stopped the sequence	Did not stop the sequence	Stopped the sequence	Did not stop the sequence	Did not stop the sequence	Stopped the sequence	Stopped the sequence	Did not stop the sequence	Stopped the sequence	Did not stop the sequence	Did not stop the sequence	Stopped the sequence	Did not stop the sequence	Stopped the sequence	Stopped the sequence	Did not stop the sequence
109	5	18	female	Player 2	Q2	neutral	4.6	4.6	6.2	5.4	5.2	3	4	4	7	5	5	4	4	3	7	5	7	7	7	5	7	7	3	5	5	Did not stop the sequence	Stopped the sequence	Stopped the sequence	Did not stop the sequence	Did not stop the sequence	Did not stop the sequence	Stopped the sequence	Stopped the sequence	Did not stop the sequence	Did not stop the sequence	Did not stop the sequence	Did not stop the sequence	Did not stop the sequence	Did not stop the sequence	Did not stop the sequence	Did not stop the sequence	Did not stop the sequence	Did not stop the sequence
110	5	22	male	Player 2	Q1	neutral	3.8	3.8	2.8	4.2	3.65	6	2	3	2	6	2	7	5	2	3	2	2	5	3	2	5	2	5	4	5	Stopped the sequence	Stopped the sequence	Did not stop the sequence	Stopped the sequence	Stopped the sequence	Stopped the sequence	Did not stop the sequence	Did not stop the sequence	Stopped the sequence	Did not stop the sequence	Stopped the sequence	Stopped the sequence	Did not stop the sequence	Did not stop the sequence	Stopped the sequence	Did not stop the sequence	Stopped the sequence	Did not stop the sequence
111	6	21	female	Player1	P1	cooperative	6.4	6.4	7	6	6.45	8	6	8	6	4	6	6	8	6	6	8	6	8	7	6	8	6	6	4	6	Did not stop the sequence	Did not stop the sequence	Did not stop the sequence	Did not stop the sequence	Did not stop the sequence	Did not stop the sequence	Did not stop the sequence	Did not stop the sequence	Did not stop the sequence	Did not stop the sequence	Did not stop the sequence	Did not stop the sequence	Did not stop the sequence	Stopped the sequence	Did not stop the sequence	Did not stop the sequence	Did not stop the sequence	Did not stop the sequence
112	6	21	female	Player1	P2	cooperative	6	4.6	5	6.6	5.55	4	7	6	7	6	6	6	4	1	6	5	5	5	5	5	7	7	7	6	6	Did not stop the sequence	Stopped the sequence	Did not stop the sequence	Stopped the sequence	Did not stop the sequence	Did not stop the sequence	Did not stop the sequence	Did not stop the sequence	Stopped the sequence	Did not stop the sequence	Stopped the sequence	Stopped the sequence	Stopped the sequence	Stopped the sequence	Stopped the sequence	Stopped the sequence	Stopped the sequence	Stopped the sequence
113	6	19	female	Player1	P3	cooperative	5.4	6.4	5.4	5.4	5.65	3	6	6	5	7	7	6	6	7	6	6	6	6	6	3	7	6	6	4	4	Stopped the sequence	Did not stop the sequence	Did not stop the sequence	Stopped the sequence	Stopped the sequence	Stopped the sequence	Did not stop the sequence	Did not stop the sequence	Stopped the sequence	Did not stop the sequence	Did not stop the sequence	Did not stop the sequence	Did not stop the sequence	Did not stop the sequence	Stopped the sequence	Stopped the sequence	Did not stop the sequence	Did not stop the sequence
114	6	19	female	Player1	P4	cooperative	7	6.8	5	5.2	6	9	6	8	8	4	8	6	7	7	6	6	6	4	4	5	6	5	5	5	5	Did not stop the sequence	Did not stop the sequence	Did not stop the sequence	Did not stop the sequence	Did not stop the sequence	Did not stop the sequence	Did not stop the sequence	Stopped the sequence	Stopped the sequence	Did not stop the sequence	Did not stop the sequence	Did not stop the sequence	Did not stop the sequence	Did not stop the sequence	Stopped the sequence	Did not stop the sequence	Stopped the sequence	Stopped the sequence
115	6	20	female	Player1	P5	cooperative	6.8	6.6	6	5.6	6.25	7	7	7	7	6	7	7	7	6	6	5	7	4	6	8	6	6	5	6	5	Stopped the sequence	Stopped the sequence	Stopped the sequence	Stopped the sequence	Did not stop the sequence	Stopped the sequence	Stopped the sequence	Stopped the sequence	Did not stop the sequence	Did not stop the sequence	Stopped the sequence	Stopped the sequence	Did not stop the sequence	Did not stop the sequence	Did not stop the sequence	Did not stop the sequence	Did not stop the sequence	Stopped the sequence
116	6	21	female	Player 2	Q5	cooperative	5.6	6.6	5.6	5.6	5.85	7	6	6	5	4	8	6	7	6	6	8	6	4	5	5	7	6	6	5	4	Did not stop the sequence	Stopped the sequence	Stopped the sequence	Did not stop the sequence	Stopped the sequence	Stopped the sequence	Stopped the sequence	Did not stop the sequence	Stopped the sequence	Stopped the sequence	Stopped the sequence	Stopped the sequence	Stopped the sequence	Did not stop the sequence	Did not stop the sequence	Did not stop the sequence	Stopped the sequence	Stopped the sequence
117	6	19	female	Player 2	Q4	cooperative	7.6	6.4	4.8	5.6	6.1	9	7	8	7	7	7	6	7	6	6	5	5	4	7	3	8	5	5	4	6	Did not stop the sequence	Did not stop the sequence	Stopped the sequence	Did not stop the sequence	Did not stop the sequence	Did not stop the sequence	Stopped the sequence	Did not stop the sequence	Stopped the sequence	Stopped the sequence	Did not stop the sequence	Did not stop the sequence	Stopped the sequence	Did not stop the sequence	Did not stop the sequence	Stopped the sequence	Did not stop the sequence	Did not stop the sequence
118	6	19	female	Player 2	Q3	cooperative	5.6	6.2	5.8	5.8	5.85	3	6	7	6	6	6	6	6	7	6	6	6	6	6	5	6	6	5	6	6	Did not stop the sequence	Stopped the sequence	Did not stop the sequence	Stopped the sequence	Stopped the sequence	Stopped the sequence	Stopped the sequence	Stopped the sequence	Did not stop the sequence	Stopped the sequence	Stopped the sequence	Stopped the sequence	Stopped the sequence	Stopped the sequence	Did not stop the sequence	Stopped the sequence	Stopped the sequence	Did not stop the sequence
119	6	39	female	Player 2	Q2	cooperative	5.8	6	5.6	5.6	5.75	4	6	8	7	4	6	7	4	7	6	6	7	5	4	6	6	7	6	4	5	Stopped the sequence	Stopped the sequence	Stopped the sequence	Did not stop the sequence	Stopped the sequence	Stopped the sequence	Did not stop the sequence	Stopped the sequence	Did not stop the sequence	Stopped the sequence	Stopped the sequence	Did not stop the sequence	Did not stop the sequence	Stopped the sequence	Stopped the sequence	Stopped the sequence	Did not stop the sequence	Stopped the sequence
120	6	19	male	Player 2	Q1	cooperative	7	5.6	6.6	6.2	6.35	8	7	6	8	6	7	6	8	1	6	5	6	8	6	8	7	6	7	6	5	Stopped the sequence	Did not stop the sequence	Stopped the sequence	Stopped the sequence	Stopped the sequence	Did not stop the sequence	Stopped the sequence	Stopped the sequence	Did not stop the sequence	Stopped the sequence	Did not stop the sequence	Stopped the sequence	Stopped the sequence	Stopped the sequence	Stopped the sequence	Did not stop the sequence	Stopped the sequence	Did not stop the sequence
[truncated: 3 more columns]

## Sheet: Sheet2
PNo	Participant Number
SesNo	Number of Testing Session
Age	Age
Gender	Gender
Player	Player Number
Station	Station Number
Condition	Framing Condition
TB1_EP	Trial block 1 mean exit point
TB2_EP	Trial block 2 mean exit point
TB3_EP	Trial block 3 mean exit point
TB4_EP	Trial block 4 mean exit point
MeanExit	MeanExit
s1	Stop Node of Sequence 01
s2	Stop Node of Sequence 02
s3	Stop Node of Sequence 03
s4	Stop Node of Sequence 04
s5	Stop Node of Sequence 05
s6	Stop Node of Sequence 06
s7	Stop Node of Sequence 07
s8	Stop Node of Sequence 08
s9	Stop Node of Sequence 09
s10	Stop Node of Sequence 10
s11	Stop Node of Sequence 11
s12	Stop Node of Sequence 12
s13	Stop Node of Sequence 13
s14	Stop Node of Sequence 14
s15	Stop Node of Sequence 15
s16	Stop Node of Sequence 16
s17	Stop Node of Sequence 17
s18	Stop Node of Sequence 18
s19	Stop Node of Sequence 19
s20	Stop Node of Sequence 20
