# Supplementary material for: Social Value Induction and Cooperation in the Centipede Game
Source: PLoS One. 2016 Mar 24;11(3):e0152352. doi: 10.1371/journal.pone.0152352 (PMC4806875; doi:10.1371/journal.pone.0152352)
Supplement: S2 File — (XLSX) [file pone.0152352.s002.xlsx]

## Sheet: Sheet1
id	userId	groupNo	MeanExit	MeanScore	Totstop	SVOtotCOOP	SVOtotIND	SVOtotCOMP	Age	Gender	partType	expNo	opponent_trial1	opponent_trial2	opponent_trial3	opponent_trial4	opponent_trial5	opponent_trial6	opponent_trial7	opponent_trial8	opponent_trial9	opponent_trial10	opponent_trial11	opponent_trial12	opponent_trial13	opponent_trial14	opponent_trial15	opponent_trial16	opponent_trial17	opponent_trial18	opponent_trial19	opponent_trial20	trialNo	exitPoint_trial1	exitPoint_trial2	exitPoint_trial3	exitPoint_trial4	exitPoint_trial5	exitPoint_trial6	exitPoint_trial7	exitPoint_trial8	exitPoint_trial9	exitPoint_trial10	exitPoint_trial11	exitPoint_trial12	exitPoint_trial13	exitPoint_trial14	exitPoint_trial15	exitPoint_trial16
108	8	Neutral	6.75	71.2	8	8	1	0	21	Male	A	1	12	12	15	12	12	12	13	13	15	15	15	15	12	15	15	12	12	12	12	13	20	6	8	8	6	7	6	6	6	7	7	7	7	6	7	9	7
112	12	Neutral	6.45	55.6	13	2	7	0	26	Female	B	1	8	8	14	8	8	8	20	20	20	14	20	14	8	14	14	8	8	8	8	20	20	6	8	7	6	7	6	6	6	5	6	8	7	6	7	6	7
113	13	Neutral	5.9	38.4	14	1	8	0	21	Female	B	1	14	20	20	14	20	14	8	8	14	20	14	20	20	20	20	20	20	14	14	8	20	7	6	5	6	6	7	6	6	6	6	5	6	6	5	5	6
114	14	Neutral	6.5	64.8	14	9	0	0	37	Male	A	1	13	15	12	13	15	13	15	15	13	12	13	12	15	12	12	15	15	13	13	15	20	7	7	7	6	5	7	7	7	6	6	5	7	7	7	6	7
115	15	Neutral	6.75	42	1	8	0	1	26	Male	B	1	20	14	8	20	14	20	14	14	8	8	8	8	14	8	8	14	14	20	20	14	20	7	7	8	7	5	1	7	7	7	7	7	7	7	7	9	7
120	20	Neutral	5.85	35.3	9	4	5	0	20	Female	A	1	15	13	13	15	13	15	12	12	12	13	12	13	13	13	13	13	13	15	15	12	20	7	6	5	7	6	1	6	6	5	6	8	6	6	5	5	6
570	1	Neutral	7.25	110.8	13	9	0	0	20	Female	B	1	6	18	18	18	24	6	6	24	6	6	6	6	18	18	18	18	6	18	18	18	20	6	6	9	8	7	8	7	5	6	8	7	7	6	8	8	8
575	6	Neutral	7.15	115.6	5	9	0	0	20	Female	A	1	1	17	17	19	17	1	1	19	1	1	1	1	19	17	19	17	1	17	17	19	20	6	9	9	6	9	8	7	6	6	8	7	7	6	8	6	5
586	17	Neutral	7.7	106.4	6	9	0	0	26	Male	B	1	18	6	6	24	6	18	24	18	18	18	24	24	24	6	24	6	24	6	6	24	20	9	9	9	5	9	9	7	8	8	8	7	8	7	8	7	5
587	18	Neutral	7.45	95.2	0	9	0	0	23	Male	A	1	17	1	1	1	19	17	19	17	17	17	19	19	1	1	1	1	19	1	1	1	20	9	6	9	8	6	9	6	8	8	8	6	6	6	8	8	8
588	19	Neutral	5.75	41.7	17	5	4	0	19	Male	B	1	24	24	24	6	18	24	18	6	24	24	18	18	6	24	6	24	18	24	24	6	20	6	5	6	6	6	6	6	6	6	6	6	6	6	6	6	5
593	24	Neutral	6.1	47.5	12	0	3	6	19	Male	A	1	19	19	19	17	1	19	17	1	19	19	17	17	17	19	17	19	17	19	19	17	20	6	5	6	5	7	6	7	5	6	6	7	8	7	6	7	5
642	3	Neutral	5.75	44.8	15	0	9	0	20	Male	A	5	28	27	27	14	27	27	28	28	17	27	14	28	28	27	27	17	14	14	28	17	20	5	5	7	7	6	4	5	5	7	4	5	7	5	5	6	5
646	7	Neutral	5.75	93.7	12	0	9	0	23	Male	A	5	17	17	14	28	28	14	27	27	14	17	28	17	17	28	28	28	28	28	17	27	20	4	1	7	7	9	6	7	5	6	6	5	5	1	7	9	9
651	12	Neutral	6.4	48	8	4	4	1	21	Male	A	5	27	28	28	27	17	28	14	17	28	28	17	14	27	14	14	27	17	27	27	14	20	6	7	7	6	6	7	7	6	7	7	6	6	6	6	6	6
653	14	Neutral	6.6	53.2	10	0	9	0	19	Male	B	5	29	29	7	3	29	7	12	29	7	29	3	12	29	12	12	29	3	3	29	12	20	8	7	7	7	6	6	7	6	6	7	5	6	6	6	6	7
656	17	Neutral	4.95	27.6	11	0	9	0	21	Female	B	5	7	7	29	29	12	29	29	12	3	7	12	7	7	29	29	3	12	29	7	3	20	4	1	4	6	6	7	6	6	7	6	6	5	1	6	5	5
666	27	Neutral	5.6	32.4	14	0	9	0	23	Male	B	5	12	3	3	12	3	3	7	7	29	3	29	29	12	3	3	12	29	12	12	7	20	6	5	7	6	6	4	7	5	4	4	6	4	6	5	6	6
667	28	Neutral	6.8	40.4	0	9	0	0	21	Male	B	5	3	12	12	7	7	12	3	3	12	12	7	3	3	7	7	7	7	7	3	29	20	5	7	7	7	9	7	5	5	7	7	5	7	5	7	9	9
668	29	Neutral	6.05	41	7	9	0	0	21	Male	A	5	14	14	17	17	14	17	17	14	27	14	27	27	14	17	17	14	27	17	14	28	20	8	7	4	6	6	7	6	6	4	7	6	4	6	6	5	7
676	5	Neutral	5.85	43.6	15	0	9	0	21	Male	A	6	16	16	6	6	13	16	6	6	16	13	13	16	6	6	6	16	16	13	16	16	20	7	7	7	6	5	5	5	5	7	7	7	6	6	5	5	6
677	6	Neutral	6.35	49.6	7	7	2	0	21	Female	B	6	9	10	5	5	9	9	5	5	9	9	10	9	5	5	5	10	10	9	10	10	20	7	9	7	6	8	7	5	5	7	6	8	5	6	5	5	7
680	9	Neutral	6.75	69.2	13	3	6	0	19	Female	A	6	6	13	13	16	6	6	13	13	6	6	16	6	13	16	16	13	13	6	13	13	20	7	7	7	7	8	7	7	7	7	6	6	5	7	7	6	6
681	10	Neutral	6.65	72.8	5	0	8	1	22	Male	A	6	13	6	16	13	16	13	16	16	13	16	6	13	16	13	13	6	6	16	6	6	20	7	9	6	7	6	9	8	6	6	6	8	6	8	6	6	7
684	13	Neutral	6.65	47.2	7	1	8	0	48	Female	B	6	10	9	9	10	5	10	9	9	10	5	5	10	9	10	10	9	9	5	9	9	20	7	7	7	7	5	9	7	7	6	7	7	6	7	6	6	6
687	16	Neutral	6.25	50.4	11	0	9	0	19	Female	B	6	5	5	10	9	10	5	10	10	5	10	9	5	10	9	9	5	5	10	5	5	20	7	7	6	7	6	5	8	6	7	6	6	6	8	7	6	6
696	7	Neutral	5	48	17	2	4	3	20	Female	A	7	15	10	15	10	10	15	15	10	15	15	10	10	10	15	15	15	15	10	10	10	20	5	3	5	7	7	1	5	9	1	6	3	5	5	7	5	5
699	10	Neutral	6.6	73	4	9	0	0	20	Female	B	7	14	7	14	7	7	14	14	7	14	14	7	7	7	14	14	14	14	7	7	7	20	5	3	8	7	7	9	8	9	7	8	3	5	5	9	8	7
703	14	Neutral	6.85	114.1	7	3	6	0	21	Female	A	7	10	15	10	15	15	10	10	15	10	10	15	15	15	10	10	10	10	15	15	15	20	5	5	8	7	6	9	8	6	7	8	1	6	5	9	8	7
704	15	Neutral	5.25	36.4	7	9	0	0	20	Male	B	7	7	14	7	14	14	7	7	14	7	7	14	14	14	7	7	7	7	14	14	14	20	5	5	5	7	6	1	5	6	1	6	1	6	5	7	5	5
101	1	Competitive	4.6	26.2	10	0	9	0	20	Male	B	1	21	17	21	21	17	21	17	21	17	17	17	21	17	21	17	21	17	17	21	17	20	3	8	3	3	6	4	6	5	5	6	5	4	6	6	4	5
103	3	Competitive	5.45	42	5	9	0	0	21	Female	B	1	17	21	17	17	21	17	21	17	21	21	21	17	21	17	21	17	21	21	17	21	20	8	3	8	8	5	3	5	5	5	7	7	5	6	5	6	3
117	17	Competitive	5.15	24	11	9	0	0	27	Female	A	1	3	1	3	3	1	3	1	3	1	1	1	3	1	3	1	3	1	1	3	1	20	8	8	8	8	6	3	6	5	5	6	5	5	6	5	4	3
121	21	Competitive	4.9	27	14	0	0	9	24	Male	A	1	1	3	1	1	3	1	3	1	3	3	3	1	3	1	3	1	3	3	1	3	20	3	3	3	3	5	4	5	5	5	7	7	4	6	6	6	5
574	5	Competitive	5.85	53.2	9	5	3	1	23	Female	B	1	21	27	23	15	15	21	23	21	15	23	15	15	21	27	15	23	15	15	23	27	20	9	4	7	7	6	5	7	3	2	4	6	9	1	9	8	7
578	9	Competitive	6.95	82.6	3	9	0	0	38	Female	B	1	27	21	15	21	21	23	15	15	21	27	21	27	23	15	27	15	27	23	15	21	20	7	5	8	7	3	9	9	9	1	7	5	9	8	9	9	8
583	14	Competitive	6.85	86.5	9	7	2	0	25	Female	B	1	15	23	27	23	27	15	27	23	27	15	27	23	27	23	23	21	23	27	27	15	20	1	9	7	8	7	7	7	6	6	9	7	8	9	7	6	3
584	15	Competitive	6.95	164.2	4	6	3	0	22	Female	A	1	14	26	9	5	5	14	9	9	5	14	5	5	26	9	5	9	5	5	9	14	20	1	9	8	7	6	7	9	9	2	9	6	9	9	9	8	8
590	21	Competitive	4.25	44.3	18	9	0	0	21	Female	A	1	5	9	26	9	9	5	26	5	9	26	9	26	5	26	26	14	26	26	26	9	20	9	5	8	7	3	5	7	3	1	3	5	3	1	3	1	3
592	23	Competitive	7.35	146.6	8	7	2	0	23	Female	A	1	26	14	5	14	26	9	5	14	26	5	26	14	9	14	14	5	14	9	5	26	20	7	9	7	8	7	9	7	6	9	4	9	8	8	7	6	7
595	26	Competitive	6.4	63.2	2	9	0	0	23	Female	B	1	23	15	21	27	23	27	21	27	23	21	23	21	15	21	21	27	21	21	21	23	20	7	9	8	8	7	7	7	7	9	3	9	3	9	3	1	9
596	27	Competitive	7.5	165	8	4	5	0	23	Female	A	1	9	5	14	26	14	26	14	26	14	9	14	9	14	5	9	26	9	14	14	5	20	7	4	7	8	7	7	7	7	6	7	7	9	9	9	9	9
645	6	Competitive	6.2	28	0	9	0	0	19	Male	A	5	10	13	10	10	10	13	32	32	32	10	32	31	10	13	32	13	32	13	10	31	20	8	6	6	6	6	6	6	6	8	6	6	4	4	8	4	8
649	10	Competitive	5.4	36	14	9	0	0	21	Male	B	5	6	24	6	6	6	18	24	20	20	6	20	20	6	18	20	24	20	20	6	18	20	8	5	6	6	6	6	5	6	5	6	6	5	4	6	5	4
652	13	Competitive	6.75	91.6	13	9	0	0	25	Male	B	5	20	6	24	20	20	6	20	18	24	24	18	24	20	6	24	6	24	6	18	24	20	6	6	7	5	4	6	5	4	6	9	8	8	7	8	7	8
657	18	Competitive	6.25	46.25	0	9	0	0	21	Female	A	5	31	32	31	31	31	10	31	13	31	32	13	32	31	10	31	31	31	31	13	10	20	6	2	6	8	6	6	8	4	4	4	8	8	6	6	8	6
659	20	Competitive	4.95	19	9	4	1	4	24	Female	A	5	13	31	32	13	13	32	13	10	10	31	10	10	13	31	10	32	10	10	32	32	20	6	4	4	5	4	4	5	6	5	4	6	5	7	6	5	5
663	24	Competitive	5.7	52.35	7	0	9	0	20	Male	A	5	32	10	13	32	32	31	10	31	13	13	31	13	32	32	13	10	13	32	31	13	20	4	5	7	4	6	6	5	3	6	9	2	8	6	7	7	4
670	31	Competitive	5.8	69.05	18	1	8	0	23	Female	B	5	18	20	18	18	18	24	18	24	18	20	24	6	18	20	18	18	18	18	24	6	20	6	4	6	8	6	6	8	3	4	4	2	4	6	6	8	6
671	32	Competitive	5.15	40.95	17	0	5	4	35	Male	B	5	24	18	20	24	24	20	6	6	6	18	6	18	24	24	6	20	6	24	20	20	20	4	2	4	4	6	4	6	6	8	4	6	8	6	7	4	5
672	1	Competitive	6.8	79.2	14	5	4	0	18	Female	B	6	18	18	7	7	18	7	7	18	18	18	7	18	7	7	7	7	7	7	7	7	20	6	7	7	6	8	7	6	7	6	8	6	7	6	8	6	6
678	7	Competitive	7.1	53.6	4	9	0	0	22	Female	A	6	14	14	1	1	14	1	1	14	14	14	1	14	1	1	1	1	1	1	1	1	20	8	8	7	6	8	7	6	8	8	7	6	8	6	8	6	6
685	14	Competitive	7.5	118.4	12	1	4	4	21	Female	B	6	7	7	18	18	7	18	18	7	7	7	18	7	18	18	18	18	18	18	18	18	20	8	8	9	8	8	7	8	8	8	7	7	8	8	7	8	7
689	18	Competitive	7.2	84.8	9	7	2	0	18	Female	A	6	1	1	14	14	1	14	14	1	1	1	14	1	14	14	14	14	14	14	14	14	20	6	7	9	8	8	7	8	7	6	8	7	7	8	7	8	7
692	3	Competitive	5.6	19.8	2	9	0	0	20	Female	B	7	12	13	12	13	12	13	13	12	12	12	12	13	13	12	12	13	13	13	13	13	20	7	7	7	5	5	5	7	5	5	5	5	5	7	3	3	5
698	9	Competitive	4.65	19.8	11	0	9	0	23	Female	B	7	13	12	13	12	13	12	12	13	13	13	13	12	12	13	13	12	12	12	12	12	20	5	6	6	6	6	5	6	5	4	5	4	4	4	6	5	3
701	12	Competitive	4.6	21.6	14	0	0	9	23	Male	A	7	3	9	3	9	3	9	9	3	3	3	3	9	9	3	3	9	9	9	9	9	20	7	6	7	6	5	5	6	5	5	5	5	4	4	3	3	3
702	13	Competitive	5.65	38	13	9	0	0	19	Female	A	7	9	3	9	3	9	3	3	9	9	9	9	3	3	9	9	3	3	3	3	3	20	5	7	6	5	6	5	7	5	4	5	4	5	7	6	5	5
102	2	Cooperative	8.15	96.8	3	9	0	0	20	Female	B	1	10	10	10	7	7	7	7	10	7	10	10	7	10	10	10	7	10	10	10	10	20	9	9	9	9	9	7	9	7	7	7	6	9	6	9	9	6
107	7	Cooperative	7.95	148	4	8	0	1	20	Male	A	1	19	19	19	2	2	2	2	19	2	19	19	2	19	19	19	2	19	19	19	19	20	9	8	8	9	9	7	9	8	7	7	8	9	8	8	8	6
110	10	Cooperative	8.05	209.6	4	9	0	0	19	Female	A	1	2	2	2	19	19	19	19	2	19	2	2	19	2	2	2	19	2	2	2	2	20	9	9	9	8	8	7	8	7	8	7	6	7	6	9	9	8
119	19	Cooperative	7.85	156.8	15	0	9	0	21	Female	B	1	7	7	7	10	10	10	10	7	10	7	7	10	7	7	7	10	7	7	7	7	20	9	8	8	8	8	7	8	8	8	7	8	7	8	8	8	8
571	2	Cooperative	6.15	31.8	5	9	0	0	19	Female	A	1	25	22	22	22	11	11	25	22	22	11	28	22	11	28	11	22	22	22	22	11	20	6	6	8	7	6	8	6	6	5	8	6	5	7	6	6	4
572	3	Cooperative	6.2	45.2	10	0	0	9	19	Female	A	1	11	11	11	25	28	22	22	25	28	28	11	11	25	22	28	25	25	11	25	25	20	5	7	6	7	7	6	6	6	7	6	7	6	6	6	6	5
577	8	Cooperative	5.3	20.2	12	0	9	0	23	Male	A	1	28	25	25	28	22	25	11	11	25	22	25	28	22	25	22	28	28	25	28	28	20	6	6	6	6	5	5	5	5	5	5	6	5	4	5	5	5
580	11	Cooperative	6.25	50.4	11	4	5	0	23	Female	B	1	3	3	3	20	2	2	8	8	20	2	3	3	2	20	2	20	20	3	20	2	20	5	7	6	7	6	8	5	5	5	8	7	6	7	6	6	7
589	20	Cooperative	5.95	34	9	2	6	1	23	Female	A	1	22	28	28	11	25	28	28	28	11	25	22	25	28	11	25	11	11	28	11	22	20	7	6	5	7	5	6	7	6	5	6	6	5	6	6	5	7
591	22	Cooperative	5.7	38	12	0	9	0	21	Female	B	1	20	2	2	2	8	3	3	2	2	8	20	2	8	3	8	2	2	2	2	20	20	7	6	8	7	5	6	6	6	5	5	6	5	4	6	5	4
594	25	Cooperative	5.75	29.6	9	9	0	0	22	Female	B	1	2	8	8	3	20	8	2	3	8	20	8	20	3	8	20	3	3	8	3	3	20	6	6	6	7	5	5	6	6	5	6	6	5	6	5	5	5
597	28	Cooperative	5.9	35.6	12	9	0	0	22	Female	B	1	8	20	20	8	3	20	20	20	3	3	2	8	20	2	3	8	8	20	8	8	20	6	6	5	6	7	6	7	6	7	6	6	5	6	6	6	5
640	1	Cooperative	7.05	67.3	1	9	0	0	21	Male	B	5	4	23	23	8	4	11	11	4	4	8	11	4	4	23	8	11	11	23	23	8	20	5	6	5	7	9	9	9	9	7	5	9	5	7	5	5	9
641	2	Cooperative	5.75	42.6	11	3	6	0	20	Female	B	5	23	11	4	4	8	8	8	11	11	11	8	8	23	8	23	23	8	8	8	23	20	6	7	6	7	6	7	6	6	8	8	5	5	5	5	4	5
643	4	Cooperative	6.75	96	8	0	3	6	18	Female	A	5	1	22	2	2	1	26	26	1	1	26	26	1	1	22	22	22	22	26	22	22	20	5	6	6	7	9	8	9	9	7	6	6	5	7	6	5	6
647	8	Cooperative	5.4	38.3	16	0	9	0	23	Male	A	5	26	26	26	1	2	2	2	22	22	1	2	2	26	2	1	26	2	2	2	1	20	7	7	7	7	6	7	6	5	5	5	5	5	5	5	5	5
650	11	Cooperative	7.85	201	2	9	0	0	20	Male	A	5	22	2	22	22	26	1	1	2	2	2	1	26	22	26	26	1	1	22	26	26	20	4	7	6	7	9	9	9	6	8	8	9	9	8	8	9	9
661	22	Cooperative	5.9	44.2	10	2	7	0	19	Male	B	5	11	4	11	11	23	23	23	8	8	23	23	23	11	4	4	4	4	11	4	4	20	4	6	6	7	7	6	5	5	5	5	5	6	8	6	5	6
662	23	Cooperative	6	71.4	12	5	4	0	25	Female	A	5	2	1	1	26	22	22	22	26	26	22	22	22	2	1	2	2	26	1	1	2	20	6	6	5	5	7	6	5	7	7	5	5	6	5	5	4	5
665	26	Cooperative	7.3	86	6	9	0	0	30	Male	B	5	8	8	8	23	11	4	4	23	23	4	4	11	8	11	11	8	23	4	11	11	20	7	7	7	5	9	8	9	7	7	6	6	9	5	8	9	5
674	3	Cooperative	5.45	25.4	9	9	0	0	38	Female	B	6	8	4	4	4	4	8	8	4	4	4	8	4	8	4	8	8	4	8	4	4	20	7	6	6	6	5	6	5	6	5	5	5	6	5	5	5	5
675	4	Cooperative	5.35	17	7	1	7	1	20	Female	A	6	11	3	3	3	3	11	11	3	3	3	11	3	11	3	11	11	3	11	3	3	20	6	6	6	6	5	6	5	6	5	5	4	6	4	5	6	5
679	8	Cooperative	5.25	26.6	13	1	8	0	25	Female	A	6	3	11	11	11	11	3	3	11	11	11	3	11	3	11	3	3	11	3	11	11	20	7	7	6	6	5	6	5	5	4	5	5	5	5	4	5	5
682	11	Cooperative	5.15	22.2	11	4	4	1	18	Male	B	6	4	8	8	8	8	4	4	8	8	8	4	8	4	8	4	4	8	4	8	8	20	6	7	6	6	5	6	5	5	4	5	4	5	4	4	6	5
690	1	Cooperative	6.7	71.6	9	8	1	0	20	Female	A	7	6	2	6	2	2	2	2	6	2	2	2	2	6	6	2	2	2	6	2	2	20	7	9	6	8	7	7	8	6	7	7	6	7	6	6	6	6
691	2	Cooperative	6.3	49.4	6	3	6	0	21	Female	B	7	16	1	16	1	1	1	1	16	1	1	1	1	16	16	1	1	1	16	1	1	20	3	9	3	8	7	7	8	7	7	7	6	7	5	7	6	6
695	6	Cooperative	5.75	34.6	13	9	0	0	23	Female	B	7	1	16	1	16	16	16	16	1	16	16	16	16	1	1	16	16	16	1	16	16	20	7	5	6	5	6	5	6	6	4	6	6	6	6	6	5	6
705	16	Cooperative	5.35	25.2	11	0	3	6	43	Female	A	7	2	6	2	6	6	6	6	2	6	6	6	6	2	2	6	6	6	2	6	6	20	3	5	3	5	6	5	6	7	4	6	6	6	5	7	5	6
104	4	Individualistic	8.95	131.2	1	9	0	0	20	Male	B	1	9	11	9	9	16	11	9	16	16	9	11	9	11	16	16	9	16	16	11	16	20	8	9	9	9	9	9	9	9	9	9	9	9	9	9	9	9
106	6	Individualistic	8.35	169.6	13	7	2	0	27	Male	B	1	16	16	11	16	11	9	11	11	9	16	16	11	9	11	9	11	11	9	16	9	20	9	9	8	9	8	9	8	8	8	9	8	8	9	8	8	9
109	9	Individualistic	8.75	304	0	8	1	0	23	Female	A	1	4	18	4	4	18	6	4	18	6	4	18	4	6	18	6	4	18	6	18	6	20	8	9	9	9	9	9	9	9	8	9	9	9	9	9	8	9
111	11	Individualistic	8.55	257.6	1	8	0	1	20	Male	A	1	18	4	6	18	6	4	6	6	18	18	4	6	4	6	18	6	6	18	4	18	20	9	9	8	9	8	9	8	8	7	9	9	8	9	8	9	9
116	16	Individualistic	8.9	352	0	9	0	0	20	Male	A	1	6	6	18	6	4	18	18	4	4	6	6	18	18	4	4	18	4	4	6	4	20	9	9	9	9	9	9	9	9	9	9	8	9	9	9	9	9
118	18	Individualistic	8.9	123.2	0	9	0	0	20	Female	B	1	11	9	16	11	9	16	16	9	11	11	9	16	16	9	11	16	9	11	9	11	20	9	9	9	9	9	9	9	9	7	9	9	9	9	9	9	9
573	4	Individualistic	6.8	107.6	10	5	4	0	21	Female	B	1	16	10	7	10	10	7	10	16	10	10	10	10	10	10	7	16	16	10	7	7	20	7	8	1	8	8	8	7	7	7	8	8	8	7	8	8	7
576	7	Individualistic	5.35	36.3	11	3	3	3	22	Male	A	1	12	13	4	12	12	4	13	12	12	13	12	12	13	12	4	12	13	13	4	4	20	6	7	1	5	6	8	5	5	6	1	4	5	7	5	8	4
579	10	Individualistic	6.75	70.1	6	9	0	0	30	Male	A	1	13	4	12	4	4	12	4	13	4	4	4	4	4	4	12	13	12	4	13	12	20	9	8	7	8	8	6	7	8	7	8	8	8	7	8	4	8
581	12	Individualistic	5.05	24.8	15	9	0	0	23	Male	B	1	7	16	10	7	7	10	16	7	7	16	7	7	16	7	10	7	10	16	16	10	20	6	6	7	5	6	6	6	5	6	6	4	5	4	5	4	4
582	13	Individualistic	6.65	88.9	9	3	6	0	22	Male	B	1	10	7	16	16	16	16	7	10	16	7	16	16	7	16	16	10	7	7	10	16	20	9	7	8	7	6	6	5	8	8	1	5	7	7	8	7	8
585	16	Individualistic	6.4	52.2	8	6	3	0	19	Male	A	1	4	12	13	13	13	13	12	4	13	12	13	13	12	13	13	4	4	12	12	13	20	7	6	8	7	6	6	6	7	8	6	5	7	4	8	7	7
644	5	Individualistic	6.2	31.6	4	9	0	0	24	Male	B	5	19	9	15	19	15	9	19	9	19	9	9	16	15	19	16	19	9	15	16	19	20	5	9	7	7	5	7	6	7	5	7	7	6	7	6	5	5
648	9	Individualistic	6.4	67.25	9	6	2	1	29	Male	A	5	25	5	21	21	21	5	21	5	30	5	5	21	30	30	25	30	5	30	21	30	20	7	9	8	7	6	7	8	7	6	7	7	6	6	2	6	5
654	15	Individualistic	5.6	34	12	0	6	3	22	Female	A	5	21	21	5	25	5	21	30	25	25	30	30	25	5	21	21	21	30	5	25	21	20	6	5	7	6	5	7	4	6	5	6	5	5	7	7	6	5
655	16	Individualistic	5.15	24.4	15	1	7	1	26	Male	A	5	30	25	25	30	30	30	25	30	21	25	21	5	21	25	5	25	21	25	5	25	20	6	5	5	5	4	5	5	4	5	7	5	6	5	5	5	6
658	19	Individualistic	5.7	31.7	10	0	0	9	19	Male	A	5	5	30	30	5	25	25	5	21	5	21	25	30	25	5	30	5	25	21	30	5	20	5	6	7	7	8	6	6	5	5	7	6	4	5	6	6	5
660	21	Individualistic	5.95	41.2	7	1	8	0	26	Male	B	5	15	15	9	9	9	15	9	19	16	19	16	9	16	15	15	15	16	19	9	15	20	6	5	8	7	6	7	8	5	5	7	5	6	5	7	6	5
664	25	Individualistic	5.7	33.6	8	6	3	0	23	Female	B	5	9	16	16	15	19	19	16	15	15	16	19	15	19	16	9	16	19	16	15	16	20	7	5	5	6	8	6	5	6	5	7	6	5	5	5	6	6
669	30	Individualistic	5	25.65	14	0	0	9	20	Male	B	5	16	19	19	16	16	16	15	16	9	15	15	19	9	9	19	9	15	9	19	9	20	6	6	7	5	4	5	4	4	6	6	5	4	6	2	6	5
673	2	Individualistic	7.15	112	13	0	9	0	19	Female	B	6	17	17	17	17	17	12	17	12	12	12	12	17	17	12	12	12	12	17	12	12	20	8	8	8	8	8	7	8	7	8	7	7	6	8	6	5	6
683	12	Individualistic	6.05	63.7	8	9	0	0	20	Male	A	6	15	15	15	15	15	2	15	2	2	2	2	15	15	2	2	2	2	15	2	2	20	8	9	4	2	6	7	4	7	8	7	7	2	6	6	5	6
686	15	Individualistic	6.05263	81.1579	16	3	6	0	20	Male	B	6	12	12	12	12	12	17	12	17	17	17	17	12	12	17	17	17	17	12	17	17	20	8	9	4	2	6	8	4	8	4	6	8	2	6	4	9	6
688	17	Individualistic	7.21053	64.4211	0	9	0	0	19	Female	A	6	2	2	2	2	2	15	2	15	15	15	15	2	2	15	15	15	15	2	15	15	20	8	8	8	8	8	8	8	8	4	6	8	6	8	4	9	6
693	4	Individualistic	7	47.2	4	5	4	0	21	Female	B	7	8	8	5	8	5	8	8	8	8	5	8	8	8	5	5	5	5	5	8	8	20	7	7	6	8	9	7	7	7	7	7	7	7	7	7	6	7
694	5	Individualistic	6.6	83	8	0	9	0	21	Female	A	7	11	11	4	11	4	11	11	11	11	4	11	11	11	4	4	4	4	4	11	11	20	8	7	6	4	9	6	6	6	5	7	7	9	7	7	6	7
697	8	Individualistic	6.7	70.8	14	6	1	2	23	Male	A	7	4	4	11	4	11	4	4	4	4	11	4	4	4	11	11	11	11	11	4	4	20	7	7	7	8	6	7	7	7	7	6	7	7	7	7	6	5
700	11	Individualistic	6.3	49.4	12	9	0	0	22	Male	B	7	5	5	8	5	8	5	5	5	5	8	5	5	5	8	8	8	8	8	5	5	20	8	7	7	4	6	6	6	6	5	6	7	9	7	7	6	5
[truncated: 55 more columns]
